# Supplementary material for: The NOSTRA model: Coherent estimation of infection sources in the case of possible nosocomial transmission
Source: PLoS Comput Biol. 2025 Apr 21;21(4):e1012949. doi: 10.1371/journal.pcbi.1012949 (PMC12121921; doi:10.1371/journal.pcbi.1012949)
Supplement: S1 Table — Parameters starting with b are transmission rates used in the model. bP2P is the within bay transmission rate between patients. bP2P_hosp is the indirect between patient hospital transmission rate. bH2P is the healthcare worker to patient transmission rate. bP2H is the transmission probability from patients to healthcare workers per timestep. bH2H is transmission probability from healthcare workers to other healthcare workers per timestep. bH2H_hosp is the indirect between healthcare worker hospital transmission rate. commScale is the scale of community acquisition rate for HCWs. See the supplementary materials of Evans et al.[24] for a full description of the model. (XLSX) [file pcbi.1012949.s001.xlsx]

## Sheet: Sheet1
Parameter set	bP2P	bP2P_hosp	bH2P	bP2H	bH2H	bH2H_hosp	commScale
1	0.0500118	0.000214239	6.23e-05	0.000402953	0.000103528	0.000275315	0.933116
2	0.0326709	0.000420168	0.000165108	5.61e-05	0.000148235	2.52e-05	0.736789
3	0.0280735	0.000406697	9.32e-05	0.000763926	0.000250776	0.000112044	0.240533
4	0.085772	8.69e-05	4.52e-05	0.000902502	0.000106804	2.95e-07	0.864888
5	0.031724	0.000242712	0.000632478	8.05e-05	0.000282476	1.21e-05	0.269111
6	0.0533267	2.45e-05	0.000556227	1.92e-05	0.000212461	1.92e-06	0.53629
7	0.0457607	1.65e-05	3.55e-05	0.000152035	0.000252085	0.000604259	0.272889
8	0.0579753	2.08e-05	0.000616737	1.6e-05	0.000149682	5.5e-06	0.532378
9	0.0733563	5.52e-05	2.2e-05	0.000398481	0.000270537	3.02e-05	0.119552
10	0.0824303	2.38e-05	0.000308617	0.000281636	0.000216395	1.04e-07	0.451597
11	0.0330537	0.000689032	1.03e-05	0.00011662	0.000172244	0.00324508	0.814344
12	0.0862458	8.21e-05	2.67e-05	0.000490271	0.000191173	5.77e-06	0.366797
13	0.0473552	3.34e-05	0.000468754	3.12e-05	0.000201625	2.33e-05	0.518289
14	0.047084	2.11e-05	4.35e-05	0.000791516	0.000160278	0.00169449	0.397071
15	0.0638971	7.28e-05	0.000176649	8.68e-05	0.000121817	7e-07	0.932753
16	0.0377494	0.000530188	0.000304232	0.000113909	0.000186724	7.78e-07	0.65481
17	0.0539454	9.82e-05	1.46e-05	0.000748378	0.000279894	0.000278553	0.113298
18	0.0377541	1.3e-05	0.000493528	7.63e-05	0.000298916	2.39e-06	0.154832
19	0.0754703	4.79e-05	0.000132537	2.44e-05	0.000259511	2.47e-05	0.592996
20	0.040631	0.000548469	8.32e-05	3.19e-05	0.000284053	2.62e-05	0.224619
